# Supplementary material for: Predictors of half-marathon performance in male recreational athletes
Source: EXCLI J. 2023 Jun 22;22:559–66. doi: 10.17179/excli2023-6198 (PMC10390894; doi:10.17179/excli2023-6198)
Supplement: Supplementary information [file EXCLI-22-559-s-001.xlsx]

## Sheet: Suppl. Table 1
									Supplementary Table 1: Training, anthropometric and physiological characteristics of participants
id	HalfM_EXP_CON	Halfmarathon_min	GroupsHalfMar	numHalfmarathon	yearsTRAIN	HalfM_predicted	name	sex	age	height	weight	bmi	bf	HRmax	vo2max	Lactate	RPE	NoMarathons	Record	v0	f0_kg	F0	Pmax	rPmax	FFM	sar1	sar2	SAR	rHG1	rHG2	lHG1	lHG2	RHG	LHG	Trunk	TLegs	SumStrength	relSum	SJ1	SJ2	CMJ1	CMJ2	SJ	CMJ	historyMar	days	weeklyKM	skinfold1	s2
participant ID	EXP=experimental group, CON=control group	Halfmarathon race time_record (min)		number of finished half-marathon races	training history (years)	predicted race time in half-marathon (min)	name of participant	2 for men	(years)	(cm)	(kg)	body mass index (kg/m2)	percentage of body fat, calculated by the sum of skinfolds 1-10 (%)	maximal heart rate (beats per minute)	maximal oxygen uptake (ml/min/kg)	lactate in the end of maximal aerobic test (mmol/L)	rate of perceived exertion_Borg scale	number of finished marathons	best race time in marathon (h:min)	anaerobic force-velocity test_maximal velocity (revolutions per minute)	anaerobic force-velocity test_maximal force (kg)	anaerobic force-velocity test_maximal force (N)	anaerobic force-velocity test_maximal power (W)	anaerobic force-velocity test_maximal relative power (W/kg)	fat-free mass (kg)	sit-and-reach test_first trial (cm)	sit-and-reach test_second trial (cm)	sit-and-reach test_best score (cm)	right handgrip strenght_first trial (kg)	right handgrip strenght_second trial (kg)	left handgrip strenght_first trial (kg)	left handgrip strenght_second trial (kg)	best trial of right handgrip strength (kg)	best trial of left handgrip strength (kg)	isometric strength of the trunk (kg)	isometric strength of the trunk and legs combined (kg)	sum of four measures of isometric strength (RHG+LHG+Trunk+Tlegs) (kg)	relative isometric strength (sum of four measures divided by body mass) (kg/kg of body weight)	squat jump_first trial (cm)	squat jump_second trial (cm)	countermovement jump_first trial (cm)	countermovement jump_second trial (cm)	best squat jump (cm)	best countermovement jump (cm)	number of finished marathons	weekly training days	weekly running training distance (km)	cheek skinfold (mm)	chin skinfold (mm)
62	1	73	1	12	24	89.9829		2	36.075	174.8	70.7	23.14	15.6	184	59.7	15.3	9.5	5	03:14:00	210.7	16.08	157.745	847.014	11.9804	59.6708	28.25	29.25	29.25	53.2	50.9	60.7	58.9	53.2	60.7	154.5	212	480.4	6.79	29.9	31.1	36	35.2	31.1	36	5	6.5	65	7.2	6.4
146	1	78	1	10	16	87.8359		2	30.261	178	71.7	22.63	10	186	46.7	7.6	10	6	02:51:00	205.9	14.5	142.245	746.388	10.4099	64.53	10.25	8.5	10.25	49.3	48.2	50.8	50.3	49.3	50.8	124.8	142	366.9	5.12	21.9	22.5	25.2	26.6	22.5	26.6	6	6	110	7	3.8
161	1	79	1	10	25	80.6693		2	36.611	174	66.2	21.87	12.8	180	62	5.7	9	4	02:58:00	192.8	14.95	146.66	720.59	10.885	57.7264	18.75	20.25	20.25	42.9	46.9	46.8	43.8	46.9	46.8	109.5	152	355.2	5.37	19.4	21.1	23.7	24.7	21.1	24.7	4	5	90	6.2	5.2
14	1	80	1	3	3	82.6809		2	41.146	180.8	67.8	20.74	13.7	172	61.9	10.2	8	4	02:52:00	180.5	17.19	168.634	775.699	11.441	58.5114	18.25	19.25	19.25	46.3	48.1	49.1	47.4	48.1	49.1	128	134.5	359.7	5.31	21.9	23.5	24.7	23.3	23.5	24.7	4	5.5	65	7	5
128	1	83	1	20	12	103.255		2	63.124	175.5	68.3	22.18	12.3	168	50.2	6.8	8	18	03:26:00	188	13.43	131.748	631.21	9.24173	59.8991	14.5	13	14.5	50.6	54.2	49.5	51.7	54.2	51.7	132	167.5	405.4	5.94	19.7	18.8	16.2	20.7	19.7	20.7	18	5	12.5	8.5	5.4
35	1	84	1	5	4	87.3264		2	35.88	175.4	65.5	21.29	13.8	186	58	20.7	9	5	02:57:00	202.4	14.77	144.894	747.362	11.4101	56.461	8.25	10.75	10.75	43.4	42.4	46.2	46.5	43.4	46.5	131	129.5	350.4	5.35	28.1	29	29.2	30	29	30	5	5	60	6	4.4
109	1	84	1	6	2	96.3394		2	28.291	179	77.4	24.16	17.3	180	55.7	8.4	9	1	03:20:00	242.7	15.07	147.837	914.372	11.8136	64.0098	16.75	18.25	18.25	52.5	51.5	50.5	47.3	52.5	50.5	136.5	141	380.5	4.92	33.7	32.4	35.6	36	33.7	36	1	6	57.5	7	5.2
44	1	85	1	6	2	89.4549		2	41.294	178.5	76.7	24.07	14.2	176	64.5	11.9	9.9	2	03:19:00	201.4	17.21	168.83	866.524	11.2976	65.8086	29.5	32	32	39.3	42.8	42.2	39.7	42.8	42.2	92	126.5	303.5	3.96	25.9	27	25.9	25.2	27	25.9	2	6	65	7.2	5
25	1	87	1	10	14	88.7147		2	47.584	175.7	68.7	22.25	9.5	180	59.7	14.7	10	5	03:23:00	191.4	15.07	147.837	721.1	10.4964	62.1735	0	0	0	48.1	50.8	50.6	54.2	50.8	54.2	132.5	143	380.5	5.54	20.2	21.4	20.5	20.1	21.4	20.5	5	5	60	6.5	5
66	1	87	1	3	1.5	96.5336		2	39.771	173	66.4	22.19	15.4	173	49.5	11.4	9.5	3	03:24:00	215.2	16.43	161.178	883.934	13.3123	56.1744	7	12.5	12.5	48.7	48.8	44.2	42.7	48.8	44.2	108	128	329	4.95	30.2	30.6	32.4	33	30.6	33	3	5	50	6.8	5.8
82	1	89	1	6	26	80.276		2	38.307	177.6	68.1	21.59	7.8	176	64.7	11.7	8.5	7	03:18:00	203.7	16.83	165.102	857.068	12.5854	62.7882	29	32.25	32.25	53.7	54.5	49.4	50.8	54.5	50.8	135	172	412.3	6.05	32.9	33.7	31.9	35.2	33.7	35.2	7	5.5	80	5.6	4.4
130	1	90	1	30	30	103.159		2	59.053	183.8	78	23.09	14.4	146	35.7	2.8	8	30	03:12:00	160.8	17.11	167.849	687.822	8.81823	66.768	34	35.25	35.25	48.5	46.5	48.3	49.4	48.5	49.4	144.5	178	420.4	5.39	18.1	20	16.2	21.9	20	21.9	30	5.5	70	6.4	5.8
52	1	91	1	20	15	111.523		2	48.201	187	95	27.17	18.7	174	43.6	8	8.5	10	03:07:00	198.4	20.45	200.614	1014.32	10.6771	77.235	29	30	30	61.4	62	60.3	63.6	62	63.6	180	216	521.6	5.49	23.9	23.8	24.3	23.3	23.9	24.3	10	4	55	8	6.8
138	1	93	1	5	6	104.77		2	31.192	175.5	75.4	24.48	16.5	196	52.5	15.3	10	3	03:30:00	232.7	15.94	156.371	927.309	12.2985	62.959	23.75	23.75	23.75	49.6	45.7	52.9	48.1	49.6	52.9	152.5	188	443	5.88	31.8	33.3	34.3	34.3	33.3	34.3	3	3.5	27.5	5.8	5
136	1	93	2	6	5	89.0092		2	39.22	181.7	73	22.11	10.8	181	55.4	8.8	9	4	03:34:00	197.6	16.75	164.317	827.45	11.3349	65.116	23.75	26.25	26.25	54.5	53.1	45.1	47.3	54.5	47.3	152.5	192	446.3	6.11	31.1	31.1	33.8	34	31.1	34	4	6.5	70	9.5	6
162	1	93	2	4	3	94.9642		2	39.652	166.8	67.6	24.3	13.5	191	57.8	8.2	8	1	03:56:00	210.8	14.15	138.812	745.705	11.0311	58.474	27.25	28.75	28.75	44.9	47.6	51.8	50.2	47.6	51.8	140	156.5	395.9	5.86	21.3	21.6	23	24.4	21.6	24.4	1	5	60	7.6	4.2
134	1	94	2	25	11	113.328		2	43.606	179	93.8	29.27	23.2	173	51	10.6	8.5	17	03:31:00	202.9	17.34	170.105	879.572	9.37709	72.0384	8.5	8.5	8.5	48.7	48.5	48.1	46.5	48.7	48.1	144.5	190.5	431.8	4.6	24.9	26.1	26.1	26.6	26.1	26.6	17	3.5	50	10.6	8.6
122	1	94	2	50	14	89.6064		2	44.398	169.6	62.1	21.59	17.1	188	50.6	14.1	9	6	03:34:00	177.3	12.85	126.059	569.576	9.17192	51.4809	4.5	6.75	6.75	39.1	40.3	36.3	38.6	40.3	38.6	105	119	302.9	4.88	22.5	24.9	23.6	24.7	24.9	24.7	6	5.5	75	5	4.8
106	1	95	2	2	7	106.346		2	40.058	173	73.3	24.49	23	177	52.3	9.3	10	5	03:48:00	193.9	13.19	129.394	639.385	8.72285	56.441	9.75	16.25	16.25	38.2	39.6	39.3	38.5	39.6	39.3	110.5	111.5	300.9	4.11	23	25	23.8	24.4	25	24.4	5	2.5	20	6.2	9.2
125	1	96	2	5	3	94.5351		2	49.077	168.8	65.7	23.06	15	181	51.7	8.8	8	1	04:55:00	205.6	14.38	141.068	739.132	11.2501	55.845	28.25	32	32	48.5	47.3	44.1	42.4	48.5	44.1	144.5	168	405.1	6.17	26.3	29.9	27.7	28.8	29.9	28.8	1	5	65	7.5	7
56	1	96	2	1	1	87.8214		2	38.113	177	72.1	23.01	16	175	64.4	10.7	10	1	03:48:00	193.71	21.87	214.545	1059.11	14.6895	60.564	19	22	22	42.8	42.6	45.9	46.3	42.8	46.3	132	159	380.1	5.27	27.7	29.6	27.5	23.5	29.6	27.5	1	4	60	5.8	5
33	1	97	2	50	10	105.998		2	48.987	175.1	77.1	25.15	22.9	176	42.8	14	9	21	03:55:00	188.1	14.7	144.207	691.267	8.96586	59.4441	2	6.25	6.25	41.3	37.5	41.5	39.4	41.3	41.5	107	118	307.8	3.99	26.8	27.1	26.6	25.9	27.1	26.6	21	4	60	13.8	14.4
38	1	97	2	5	5	86.2089		2	45.099	177.9	66	20.85	8.6	183	51.6	11.6	9.5	3	03:56:00	195.7	14.94	146.561	730.939	11.0748	60.324	30.5	34.5	34.5	38.5	46.5	49.3	50.3	46.5	50.3	148	174.5	419.3	6.35	24.9	24.3	28.8	29.3	24.9	29.3	3	5	80	6.8	4.4
78	1	98	2	17	5	94.0011		2	40.954	187.5	78.3	22.27	19.3	189	54.1	11.5	9	3	03:38:00	201.6	14.61	143.324	736.344	9.40414	63.1881	18	21.5	21.5	45.7	45.9	37.6	36.3	45.9	37.6	122.5	131.5	337.5	4.31	21	22.6	27.2	27.7	22.6	27.7	3	4	50	10.6	5.2
34	1	98	2	50	18	100.321		2	38.976	169	70.9	24.82	19.2	200	57.4	13.9	10	30	03:35:00	172.29	18.84	184.82	811.486	11.4455	57.2872	7	11.75	11.75	45.4	46.5	43.2	41.8	46.5	43.2	118	130	337.7	4.76	26.7	27.2	28.5	28.8	27.2	28.8	30	3	40	7	7.2
4	1	98	2	4	2	96.8286		2	39.502	175.5	75.7	24.58	17	181	47.8	11.8	9	3	03:36:00	197.3	14.61	143.324	720.638	9.51966	62.831	12	12	12	49.3	46	49.2	44.7	49.3	49.2	133.5	154	386	5.1	28.7	26.6	31.3	31.6	28.7	31.6	3	6	85	9	7.6
21	1	99	2	4	#NULL!	87.5358		2	47.195	169	56.2	19.68	12.9	182	55.7	13	9	2	03:17:00	183.6	12.16	119.29	558.144	9.93139	48.9502	9.5	12	12	38.1	40.6	37.8	38.4	40.6	38.4	100	107.5	286.5	5.1	21.8	21.5	25.5	24.1	21.8	25.5	2	4	45	6.8	6.4
24	1	100	3	#NULL!	8	100.193		2	42.231	178	85.3	26.92	19	180	56.8	12.4	10	8	#NULL!	197.4	16.87	165.495	832.535	9.76008	69.093	0	0	0	52.9	52.5	47.1	52.8	52.9	52.8	138.5	150.5	394.7	4.63	22.4	24.5	25	22.7	24.5	25	9	5.5	70	8.8	9.8
153	1	100	3	4	3	103.169		2	25.598	179.8	83.8	25.92	16.8	162	50.8	5.3	8	2	03:30:00	224.6	12.98	127.334	728.827	8.69722	69.7216	18.25	18.75	18.75	51.4	50.5	49	49.2	51.4	49.2	144.5	165.5	410.6	4.9	23.9	23.9	21.7	23.6	23.9	23.6	2	5.5	60	8	6
54	1	100	3	6	5	100.428		2	51.699	183.5	83.1	24.68	16.4	165	50.2	8	9	4	03:50:00	187.5	19.74	193.649	925.312	11.1349	69.4716	24.5	27	27	50	50	53.5	52.9	50	53.5	146.5	169.5	419.5	5.05	23.4	25	27.5	23.3	25	27.5	4	5	60	10	6.8
15	1	100	3	20	5	103.81		2	49.965	183.5	87	25.84	22.2	171	52.6	12.7	9	3	03:45:00	206.1	14.93	146.463	769.268	8.84216	67.686	3.75	5.5	5.5	46.5	49.6	51.1	48.7	49.6	51.1	147	136	383.7	4.41	18.8	20.4	19.9	22.4	20.4	22.4	3	4	50	9.6	9.4
152	1	101	3	3	15	110.283		2	37.677	196.6	86.9	22.48	18.1	165	33.2	9.9	8	4	04:02:00	195.9	14.84	145.58	726.789	8.36351	71.1711	12.75	15	15	40.9	46.5	37.1	33.2	46.5	37.1	88.5	92.5	264.6	3.04	29.7	30	30.4	34.4	30	34.4	4	3	32.5	11	10.8
48	1	101	3	8	5	91.7469		2	51.888	174	65.9	21.77	19.2	175	57.4	7.6	10	2	03:50:00	189.3	13.62	133.612	644.567	9.78098	53.2472	23	27	27	30.4	38.8	42.2	43.5	38.8	43.5	135	163	380.3	5.77	19.9	21.1	23.7	21	21.1	23.7	2	4.5	45	8	5.8
65	1	102	3	8	4	111.723		2	45.236	172.5	82	27.56	20.8	170	44.1	14.2	10	3	03:42:00	195.9	15.43	151.368	755.684	9.21566	64.944	31	32.5	32.5	50.6	51.5	47.1	50.6	51.5	50.6	135	167	404.1	4.93	16.4	19.3	20.2	18.6	19.3	20.2	3	5	57.5	9.8	5.6
159	1	103	3	12	14	99.6861		2	43.965	172.4	74.1	24.93	17.1	184	52.5	11	10	6	04:06:00	201.21	15.06	147.739	757.556	10.2234	61.4289	24.75	27	27	46.6	49.7	50.8	51.1	49.7	51.1	170.5	172.5	443.8	5.99	23.6	24.5	24.9	28.7	24.5	28.7	6	5	60	8	7.2
70	1	104	3	30	3.5	97.2567		2	39.521	177.1	67	21.36	16.6	175	46.4	8	8.5	5	04:03:00	169.4	19.47	191.001	824.554	12.3068	55.878	11.5	14.75	14.75	29.6	31.5	37.1	34.1	31.5	37.1	88.5	122.5	279.6	4.17	22.9	22.6	20.5	22.6	22.9	22.6	5	3	45	9	6.2
16	1	105	3	15	20	89.7664		2	55.644	180.6	75.3	23.09	21.2	175	48.6	6.2	7.5	20	03:36:00	174.7	15.74	154.409	687.444	9.12941	59.3364	2	2.75	2.75	44.6	42.1	46.7	41	44.6	46.7	139.5	155	385.8	5.12	16.6	19.3	15.6	16.2	19.3	16.2	20	6.5	100	9.6	12
5	1	105	3	12	4	117.374		2	32.68	180.2	86.8	26.73	21.3	184	31.9	13.8	9	2	03:49:00	206.5	18.77	184.134	969.001	11.1636	68.3116	19	22.75	22.75	50.8	54.8	48.2	50.2	54.8	50.2	129.5	152	386.5	4.45	26.8	28.7	29.9	30	28.7	30	2	4	55	6.8	6.8
45	1	106	3	7	5	105.694		2	42.025	180.6	80.6	24.71	17.2	169	49.5	17.4	9	4	04:13:00	225.29	14.88	145.973	838.079	10.398	66.7368	15.75	17.5	17.5	60.7	61.1	56.2	55.1	61.1	56.2	166	197	480.3	5.96	25.4	24.9	26.6	26.8	25.4	26.8	4	3	35	6.2	5.2
89	1	106	3	3	5.5	93.6142		2	31.85	173.9	66.6	22.02	14	199	53.7	17.1	9	3	04:06:00	195.9	14.3	140.283	700.343	10.5157	57.276	15.75	17	17	39.9	36.9	41.9	40.6	39.9	41.9	120.5	139	341.3	5.12	21.7	22.7	22.5	23	22.7	23	3	4	50	8.8	7.4
90	1	107	3	17	6	#NULL!		2	40.551	174	76.4	25.23	19.8	176	44.6	8.6	8.5	3	04:35:00	198.6	14.93	146.463	741.274	9.70255	61.2728	19.25	25.25	25.25	41	38.4	41.9	41.3	41	41.9	147.5	160.5	390.9	5.12	22.7	22.5	24.3	25.8	22.7	25.8	3	3.5	#NULL!	8.4	5.6
155	1	108	4	4	5.5	109.431		2	40.225	173.5	77.6	25.78	23.1	175	46.1	7.6	9	1	04:03:00	200.9	13.67	134.103	686.576	8.84763	59.6744	6.5	8	8	51.2	51.2	49.3	40.6	51.2	49.3	113	130	343.5	4.43	14.5	15.9	17.8	17.9	15.9	17.9	1	3.5	40	8.8	9.2
88	1	108	4	22	5	114.253		2	47.834	170.3	74.9	25.83	20.4	168	39.8	10	9	3	04:18:00	185.7	16.73	164.121	776.69	10.3697	59.6204	23.5	23.5	23.5	40.4	44.1	43.2	41.8	44.1	43.2	126	149	362.3	4.84	22.7	24.7	26.1	25.8	24.7	26.1	3	3.5	35	9	8.2
103	1	108	4	8	4	103.094		2	52.51	176.5	75.5	24.24	23.6	194	51.9	10	9	1	04:12:00	177.1	13.52	132.631	598.598	7.92845	57.682	15.5	18.75	18.75	45.9	46.3	47.5	50.5	46.3	50.5	108.5	122	327.3	4.34	20.8	22.2	23.4	24.7	22.2	24.7	1	3.5	35	9.8	11.5
79	1	109	4	25	5.5	109.275		2	43.009	178.8	78.1	24.43	14.3	178	52.1	12	9	3	04:00:00	202.5	13.5	132.435	683.438	8.7508	66.9317	24.75	25	25	33.1	32.7	28.1	27.3	33.1	28.1	115.5	122.5	299.2	3.83	23.6	29.7	27.8	31	29.7	31	3	4	4.5	6.8	4.8
129	1	109	4	10	5	111.967		2	51.968	171.3	75.7	25.8	20.3	171	38.7	6.1	8.5	1	04:23:00	172.6	16.76	164.416	723.194	9.55342	60.3329	20.75	26	26	42.8	45.6	48.4	48.8	45.6	48.8	139.5	161	394.9	5.22	16.6	15.4	14.8	16.3	16.6	16.3	1	4	50	9	6
11	1	110	4	12	3	104.494		2	58.71	183	79.3	23.68	17.8	166	49.6	11.7	9	1	05:03:00	185	16.09	157.843	744.163	9.38414	65.1846	19.75	24	24	51.7	51.5	53.5	49	51.7	53.5	122.5	128.5	356.2	4.49	21.9	23.2	23.8	22.8	23.2	23.8	1	4	27.5	9.4	8.8
9	1	110	4	3	2	112.657		2	51.979	179.1	92.8	28.93	19.8	154	50.7	11.5	9	6	04:08:00	203.9	17.43	170.988	888.494	9.57429	74.4256	10	17.25	17.25	50.3	51.8	50.8	48.5	51.8	50.8	156	174	432.6	4.66	16.5	15.1	17.4	16.1	16.5	17.4	6	4.5	50	7.8	7.8
97	1	111	4	4	1.5	110.887		2	42.951	180.3	80.3	24.7	21.1	196	37.5	13.1	9	4	04:52:00	202.6	15.83	155.292	801.789	9.98493	63.3567	25.25	28	28	52.4	51.5	49.7	49.3	52.4	49.7	157	178.5	437.6	5.45	24.7	25.3	29.7	27.8	25.3	29.7	4	2.5	45	11	5.8
116	1	111	4	9	4	111.097		2	51.343	184.5	83.5	24.53	19.1	176	30	12.2	9	4	04:03:00	206.9	16.96	166.378	877.256	10.5061	67.5515	17	17.75	17.75	50.5	49.7	45.9	42.6	50.5	45.9	126.5	168	390.9	4.68	25.8	24.3	23.2	23.1	25.8	23.2	4	5	65	7	6.6
119	1	112	4	15	35	110.133		2	67.592	166.1	72.6	26.31	19.9	167	37.5	6.6	9	35	03:30:00	174.7	13.76	134.986	600.968	8.2778	58.1526	8.5	8.25	8.5	35.9	39.6	41.9	42.2	39.6	42.2	115	136	332.8	4.58	18.1	19.6	19.2	20.7	19.6	20.7	35	6	70	8.8	7.8
47	1	113	4	8	9	104.81		2	56.513	164.8	69	25.41	21.2	174	47.5	12.6	9.5	3	04:01:00	169.7	14.5	142.245	615.162	8.9154	54.372	9.75	12.5	12.5	39.9	41.9	38.1	37.1	41.9	38.1	110	130.5	320.5	4.64	19.1	20.4	21.1	21.4	20.4	21.4	3	3.5	55	8.6	6.8
164	1	114	4	20	10	114.365		2	44.886	192.1	99.7	27.02	21	162	41.4	9.5	9	5	04:12:00	201.4	15.86	155.587	798.551	8.00954	78.763	0.25	-1	0.25	56.6	54.2	60.2	63.4	56.6	63.4	201.5	201.5	523	5.25	20.3	23	26.2	25.5	23	26.2	5	3.5	45	7.2	7.2
29	1	116	4	3	4.5	104.077		2	46.209	179.8	76.7	23.73	18.1	184	48.1	10.6	9	2	04:31:00	196.9	17.58	172.46	865.375	11.2826	62.8173	8	10.5	10.5	50.3	50.4	53.5	52	50.4	53.5	152	159	414.9	5.41	23.2	27.1	26.8	30	27.1	30	2	4	35	10	6.6
85	1	118	5	9	10	110.712		2	47.691	175.6	78.6	25.49	13.4	178	37.9	12.1	8.5	1	04:30:00	194.4	18.17	178.248	883.062	11.2349	68.0676	14.5	13.5	14.5	51.7	57.5	63.1	61	57.5	63.1	160.5	178	459.1	5.84	26.4	23.3	25.2	27	26.4	27	1	3.5	55	7	5
73	1	120	5	8	6	101.369		2	39.984	174.1	71.6	23.62	18.1	195	53	10.7	9	6	04:25:00	171.7	19.97	195.906	857.212	11.9722	58.6404	12.25	14	14	37.6	39.7	41.6	39	39.7	41.6	105.5	121	307.8	4.3	25.3	24.1	24.8	24.6	25.3	24.8	6	3.5	32.5	7.2	6
149	1	120	5	#NULL!	10	105.704		2	51.288	175.1	76.9	25.08	20.4	183	43	14.6	10	11	04:22:00	183.7	17.33	170.007	795.88	10.3495	61.2124	-5.5	-3.5	-3.5	45.1	49.3	45	43.8	49.3	45	122.5	148.5	365.3	4.75	21.5	21.2	22.9	23.5	21.5	23.5	11	4	60	4.8	5.6
69	1	121	5	6	6	122.87		2	44.025	188	98	27.73	24.7	174	36.5	10.7	8.5	6	04:52:00	186.7	20.52	201.301	957.771	9.77317	73.794	17	18.75	18.75	58.3	57	49.1	46.3	58.3	49.1	173	186.5	466.9	4.76	22.5	22.7	25.3	24.8	22.7	25.3	6	2.5	25	11.8	12.4
86	1	121	5	5	2	100.933		2	43.201	186.3	81.4	23.45	11.7	166	49	13.3	9.5	1	05:24:00	203.86	17.84	175.01	909.216	11.1697	71.8762	25	25.25	25.25	56.9	54.6	52.9	53.4	56.9	53.4	156	192	458.3	5.63	28.6	29.3	30.6	30.9	29.3	30.9	1	3	45	7.6	5.6
99	1	123	5	7	3	110.656		2	45.765	174.5	82.6	27.13	22.8	177	46.5	10.7	8	1	05:00:00	189.9	18.62	182.662	883.985	10.702	63.7672	27.25	30.25	30.25	48.2	47.9	46.5	47.4	48.2	47.4	157.5	173	426.1	5.16	24.6	23.6	26.4	26.7	24.6	26.7	1	4	50	8.8	7.8
102	1	124	5	20	#NULL!	108.765		2	65.622	165.4	71.9	26.28	18.4	176	44.5	12.2	10	6	04:36:00	198	12.38	121.448	612.81	8.52309	58.6704	28	30.5	30.5	42.6	43.1	46.8	45.1	43.1	46.8	137	161	387.9	5.39	15.8	18.5	19.3	18.2	18.5	19.3	6	4.5	55	6.8	5.4
42	1	125	5	4	3	120.309		2	39.617	177	90	28.73	27.1	186	41.8	12.9	7	2	#NULL!	224.4	13.44	131.846	753.984	8.3776	65.61	10	13.25	13.25	44.6	46.6	52.3	54.6	46.6	54.6	131	158.5	390.7	4.34	20.1	26.2	24.5	26.1	26.2	26.1	2	2	35	10	9
95	1	132	5	20	3	134.624		2	45.047	170.9	102.1	34.96	25.4	165	43.9	6.2	7.5	3	04:53:00	189.9	15.57	152.742	739.186	7.23982	76.1666	8.25	9.25	9.25	37.1	42.4	37.9	44.4	42.4	44.4	113	144.5	344.3	3.37	17.3	14.9	16.2	13.8	17.3	16.2	3	7	35	13	13.8
27	1	135	5	7	4	124.031		2	49.477	180.7	95.8	29.34	23.7	168	38.1	7.7	8	3	05:20:00	214.6	14.5	142.245	777.925	8.1203	73.0954	20.75	21	21	47.9	47.2	52.8	51.1	47.9	52.8	138	155	393.7	4.11	22.4	19.5	23.1	23.5	22.4	23.5	3	3	35	9.8	7.6
76	1	136	5	7	3	#NULL!		2	43.414	169.4	81.9	28.54	19.9	183	40.2	12.2	10	2	04:47:00	204.4	14.39	141.166	735.329	8.97838	65.6019	12.75	16.5	16.5	49	48.7	45.7	45.9	49	45.9	131.5	146	372.4	4.55	25.9	26.1	24.6	26.6	26.1	26.6	2	3	#NULL!	10.5	9.8
87	1	144	5	2	2	128.836		2	47.291	180.5	93.4	28.67	21.9	156	28.8	8.8	8	1	05:20:00	169.93	23.55	231.026	1000.46	10.7116	72.9454	19.25	23.25	23.25	52.9	50.7	49.6	49.6	52.9	49.6	108.5	115.5	326.5	3.5	27.2	25.4	27.8	28.8	27.2	28.8	1	3	30	8.2	8.2
8	1	155	5	3	3	137.283		2	48.335	178	108.1	34.12	26.1	150	37.5	10.9	8	2	05:35:00	210.5	22.16	217.39	1166.17	10.7879	79.8859	16.5	15.75	16.5	47.5	42.6	45.9	43.2	47.5	45.9	134.5	144.5	372.4	3.44	18.2	19.2	21.9	21.7	19.2	21.9	2	4	30	10.8	9.6
91	2	76	1	#NULL!	6	76.8226		2	35.436	174.8	63.9	20.91	9.6	176	56.4	15.9	9	12	02:43:00	189.9	15.57	152.742	739.186	11.5679	57.7656	5	6.25	6.25	45.4	50.3	48.1	48.2	50.3	48.2	149	151.2	398.7	6.24	24.2	22	23.6	22.1	24.2	23.6	12	6	115	4	4
151	2	78	1	16	20	83.6665		2	52.502	169.5	61.1	21.27	14.9	161	48	4.8	8	5	02:59:00	168.8	10.36	101.632	437.192	7.15535	51.9961	6	10	10	30.7	34	36.2	37.9	34	37.9	96.5	133	301.4	4.93	12.2	11.9	13.7	13.3	12.2	13.7	5	7.5	110	7	6
127	2	80	1	150	7	86.3772		2	26.867	170	63.9	22.11	10.5	162	53.4	1.9	5	15	02:56:00	188.6	13.67	134.103	644.54	10.0867	57.1905	12.5	12	12.5	35.9	36.2	36.3	36.2	36.2	36.3	105	141.5	319	4.99	22.4	21.6	20.8	23.9	22.4	23.9	15	7	90	6.6	3.8
3	2	81	1	4	9	86.9806		2	42.622	171.5	63.2	21.49	15.7	188	54.6	15.3	9	#NULL!	03:03:00	198.7	15.17	148.818	753.57	11.9236	53.2776	11	16.75	16.75	33.7	34.7	36.6	37.9	34.7	37.9	121	125.5	319.1	5.05	27.1	25.4	27.7	28.2	27.1	28.2	4	6	75	9.8	7
50	2	83	1	15	8	91.4456		2	29.392	172.4	70.5	23.72	11	184	64.5	15.8	9.5	10	02:59:00	217.8	16.88	165.593	919.116	13.0371	62.745	10.25	13	13	45.3	47.1	50.9	50.9	47.1	50.9	161	165.5	424.5	6.02	34.8	34.8	39.1	38	34.8	39.1	10	3	50	8	5
145	2	84	1	25	8	89.1426		2	23.515	184	78.2	23.1	11.6	181	51.3	5.6	10	10	03:12:00	187	15.58	152.84	728.365	9.31413	69.1288	24.5	27	27	47.2	46	51.2	44.9	47.2	51.2	162.5	187.5	448.4	5.73	22	22.1	22	21.9	22.1	22	10	7.5	95	5.8	5
51	2	84	1	10	2.5	85.7129		2	34.149	168	61.9	21.93	10.1	181	61.8	15.2	9	2	03:12:00	205	15.19	149.014	778.487	12.5765	55.6481	22.25	23.5	23.5	55.2	50.9	52.6	54.9	55.2	54.9	163	175	448.1	7.24	25.6	30.5	31.8	34.8	30.5	34.8	2	5	65	6.4	4.5
61	2	86	1	1	3	86.1363		2	37.458	171.6	71.1	24.15	10	189	65.6	17.7	9.5	3	02:58:00	223.1	14.58	143.03	813.199	11.4374	63.99	26.5	29.5	29.5	58	57.4	54.4	52.3	58	54.4	169	180	461.4	6.49	28.4	29.3	32.1	32.8	29.3	32.8	3	6	80	7.5	4
26	2	87	1	20	7	95.8793		2	59.831	163.2	65.7	24.67	9.4	158	54.6	12.6	9.5	12	03:14:00	185.1	15.69	153.919	726.055	11.0511	59.5242	11	11.75	11.75	45.3	47.2	46.9	47.5	47.2	47.5	154.5	183	432.2	6.58	22.9	25.8	25.6	25.7	25.8	25.7	12	5	70	4.8	4.6
114	2	88	1	4	3	103.837		2	29.737	178.5	82.4	25.86	21.4	191	44.6	10.4	9.5	1	03:25:00	189.33	21.04	206.402	995.876	12.0859	64.7664	15.25	18.25	18.25	45.4	47.6	51.8	51.7	47.6	51.8	141.5	170.5	411.4	4.99	23.5	21.6	23.3	25	23.5	25	1	6	75	10	10.6
6	2	90	1	9	3	102.258		2	23.76	174.6	80.3	26.34	21.4	203	54.1	12.5	4	1	04:10:00	200.3	17.57	172.362	879.818	10.9566	63.1158	10.75	12.25	12.25	53.1	52.2	49.3	48.2	53.1	49.3	125.5	133	360.9	4.49	21.8	24.7	21.5	23.7	24.7	23.7	1	5	60	10.2	5.2
131	2	90	1	40	13	109.231		2	40.378	179	78.5	24.5	22.2	192	50.7	10.8	9	15	03:11:00	192.5	16.74	164.219	805.612	10.2626	61.073	28	29.5	29.5	50	50.2	52.3	49.4	50.2	52.3	178	198.5	479	6.1	22.8	23.4	24.2	24.9	23.4	24.9	15	2	10	8.8	7.4
59	2	92	1	15	9	111.222		2	48.318	174.5	88.6	29.1	23.9	178	47.4	13.3	9	10	02:27:00	172.8	18.38	180.308	794.016	8.96181	67.4246	20.25	23	23	40.1	55.1	52.9	55.2	55.1	55.2	148	177	435.3	4.91	20.9	21.5	18.5	21.6	21.5	21.6	10	5.5	70	9	7.8
19	2	93	2	6	4	101.254		2	38.488	168	68.5	24.27	17.2	182	50.3	13.3	9.5	4	03:26:00	206.4	13.58	133.22	700.728	10.2296	56.718	13	15.7	15.7	38.4	39.4	44.4	46.4	39.4	46.4	118.5	131	335.3	4.89	23.8	25.8	24.6	25.5	25.8	25.5	4	4	50	8.8	6.4
72	2	93	2	2	3	97.7354		2	46.176	183.3	78.6	23.39	14.7	178	47.7	8.7	9	2	03:29:00	168.8	18.97	186.096	800.534	10.1849	67.0458	11.5	14.5	14.5	38.1	40.1	43.2	38.9	40.1	43.2	116.5	104.5	304.3	3.87	22.2	22	23.8	23.3	22.2	23.8	2	4	65	8	5.6
144	2	93	2	#NULL!	6.5	95.0866		2	41.68	176.2	77.6	24.99	17	182	53.1	12.2	9	6	03:41:00	210.5	13.58	133.22	714.648	9.20938	64.408	9	12	12	42.9	41.8	41.2	38.4	42.9	41.2	126.5	156	366.6	4.72	14.8	20.9	16.8	23.6	20.9	23.6	6	6	83	7	6.4
108	2	94	2	30	7	86.1206		2	38.704	179.2	70.7	22.02	16.4	195	63.1	13	9.5	5	03:27:00	210.4	13.4	131.454	704.84	9.96945	59.1052	28	28.75	28.75	43.7	49.7	49.6	52	49.7	52	133.5	170	405.2	5.73	19.6	22.8	20.8	23	22.8	23	5	5.5	60	7.6	5
12	2	94	2	25	5	92.3021		2	46.296	181.8	75.9	22.96	17	168	47	11.7	9	9	03:20:00	180	18	176.58	810	10.6719	62.997	13.75	15.5	15.5	44	49.3	43.5	45.1	49.3	45.1	126	139	359.4	4.74	17.9	17.9	19.4	20	17.9	20	9	7	90	7	8.4
77	2	95	2	10	7	91.134		2	41.823	184	77.9	23.01	15.2	174	54	9.8	9.5	14	03:28:00	196.6	18.2	178.542	894.53	11.4831	66.0592	15.25	15.75	15.75	48.7	52.5	47.4	46.9	52.5	47.4	126.5	136.5	362.9	4.66	21	22.6	30.2	29.8	22.6	30.2	14	5.5	75	6.2	5.2
140	2	96	2	10	9	96.3067		2	42.809	171	66.8	22.84	18.4	188	49.4	8.6	8	10	03:30:00	207.2	13.28	130.277	687.904	10.298	54.5088	6	9.75	9.75	37.6	33.2	36.9	30.3	37.6	36.9	117.5	131.5	323.5	4.84	21.3	25.2	25	28.2	25.2	28.2	10	3.5	60	8.5	10
113	2	96	2	25	6	97.9404		2	45.264	184.5	77.2	22.68	14.7	183	50.8	11.1	7	12	03:25:00	229.8	14.45	141.755	830.153	10.7533	65.8516	9.25	10.5	10.5	59.1	57.2	57.2	54.9	59.1	57.2	152	155.5	423.8	5.49	26.1	24.8	27.4	27.2	26.1	27.4	12	4	45	6.6	5.2
107	2	97	2	14	6	114.036		2	42.707	184	93.2	27.53	20.1	173	44.1	7.1	9.5	6	03:46:00	186.4	18.27	179.229	851.382	9.135	74.4668	21.25	20	21.25	43.7	49.7	49.6	52	49.7	52	117.5	149.5	368.7	3.96	19.3	20.7	20.4	21.8	20.7	21.8	6	4	45	7.6	6.4
156	2	98	2	15	5	107.659		2	44.127	165	70.4	25.86	17.9	196	45.4	11.9	8	2	04:30:00	170.7	21.07	206.697	899.162	12.7722	57.7984	12.5	13.5	13.5	35.1	40.3	40.4	37.8	40.3	40.4	144	143	367.7	5.22	25.7	27.1	29.3	27.4	27.1	29.3	2	3.5	52.5	8.8	6.8
68	2	98	2	25	3	116.394		2	50.343	175.8	85.4	27.63	17.4	166	51	8.2	9	7	03:41:00	218.33	14.56	142.834	794.721	9.30587	70.5404	24.25	28.5	28.5	44.4	46.7	46.2	52	46.7	52	155.5	211	465.2	5.45	23	23.2	24.4	23.5	23.2	24.4	7	1.5	12.5	10.8	6.8
92	2	98	2	2	4	108.667		2	50.521	175.5	70.7	22.95	13.7	168	38.7	8.3	7	1	04:02:00	187.1	17.32	169.909	810.143	11.4589	61.0141	26	27.75	27.75	44.1	42.1	42.6	43.3	44.1	43.3	141	143.5	371.9	5.26	21.4	25.7	29	30.1	25.7	30.1	1	4	30	8.8	5.8
121	2	99	2	6	3	97.3917		2	38.946	167.5	66.7	23.77	16.8	190	54.7	9	8.5	3	03:54:00	183.8	16.12	158.137	740.714	11.1052	55.4944	22	22.5	22.5	43.4	42.6	38.8	38	43.4	38.8	121.5	140.5	344.2	5.16	28.1	27.4	30.4	31.1	28.1	31.1	3	4	50	6.8	6
30	2	100	3	60	13	105.774		2	51.379	180.8	84.1	25.73	19.7	170	42.4	10.9	10	32	03:45:00	183.7	16.55	162.356	760.059	9.03756	67.5323	10.75	14.25	14.25	50.8	50.8	52.2	52.9	50.8	52.9	143	156.5	403.2	4.79	17.9	19.1	19.9	21.6	19.1	21.6	32	5	70	9.8	7
118	2	100	3	25	6	104.624		2	39.562	175.8	76.9	24.88	19.1	175	48.8	11.4	9	3	04:08:00	210.8	16.34	160.295	861.118	11.1979	62.2121	22	21.75	22	49.9	49.3	50.8	53.1	49.9	53.1	171.5	188	462.5	6.01	13.9	23.2	24.9	24.2	23.2	24.9	3	4	45	5.4	6
46	2	100	3	10	5	105.25		2	47.113	178.2	81.4	25.63	18	173	50.9	12.5	8.5	4	04:00:00	207.9	14.64	143.618	760.914	9.34784	66.748	20.5	22.5	22.5	47.6	44.2	46.3	42.4	47.6	46.3	127	135.5	356.4	4.38	28.5	24.7	27.3	26.5	28.5	27.3	4	5	45	11	5.6
160	2	100	3	5	9.5	98.0937		2	44.066	187.5	81.8	23.27	17.1	194	48.2	11	9	5	04:00:00	200.5	16.71	163.925	837.589	10.2395	67.8122	9.5	15.5	15.5	52.6	49.3	52.9	52.9	52.6	52.9	166.5	187.5	459.5	5.62	25.6	20.6	26.1	26.5	25.6	26.5	5	5	60	7	7
110	2	100	2	8	6	92.6331		2	44.201	179.5	73.6	22.84	14.8	190	58.8	12.7	10	3	04:00:00	205.6	15.46	151.663	794.644	10.7968	62.7072	14	15.25	15.25	56.5	55.4	57.8	58.2	56.5	58.2	143.5	202	460.2	6.25	20.1	25.4	26.4	26.7	25.4	26.7	3	4	50	6.6	4.6
141	2	101	3	2	3.5	82.7876		2	32.203	172.5	56.9	19.12	14	183	53.3	7.8	8	8	03:45:00	181	14.48	142.049	655.22	11.5153	48.934	7.5	8	8	44.6	44.9	46.5	47.4	44.9	47.4	123.5	134	349.8	6.15	21.4	22.7	25.4	25.4	22.7	25.4	8	5	70	5.2	6
135	2	102	3	5	1.5	99.0347		2	43.269	177	70.1	22.38	17.4	190	48.5	10.2	9.5	1	04:22:00	218.1	13.8	135.378	752.445	10.7339	57.9026	12.75	13.75	13.75	42.6	45.4	44	42.4	45.4	44	140	158	387.4	5.53	27.8	28.8	33.4	33.9	28.8	33.9	1	4.5	42.5	7.4	6.2
43	2	103	3	40	7	90.9859		2	45.222	183.5	80.9	24.03	15.4	175	50.5	11.9	8	20	03:43:00	183.9	18.03	176.874	828.929	10.2463	68.4414	3.5	4	4	51.1	53.5	49.9	45.6	53.5	49.9	159.5	160	422.9	5.23	26.5	27.1	28.4	27.7	27.1	28.4	20	5.5	100	6	6.4
63	2	104	3	100	12	136.379		2	72.02	166.6	89	32.07	24	158	30.4	8.7	8	13	03:57:00	164	16.4	160.884	672.4	7.55506	67.64	6.5	8.75	8.75	42.7	44.7	42.1	44.3	44.7	44.3	113	126.5	328.5	3.69	10	14	14.9	16.2	14	16.2	13	3	30	12	12.4
124	2	105	3	5	3	106.657		2	43.376	174.5	73.6	24.17	16	192	44	11.2	8.5	2	04:03:00	209.8	16.92	165.985	887.454	12.0578	61.824	21.5	24.5	24.5	44.4	49.3	44.1	42.6	49.3	44.1	156.5	162.5	412.4	5.6	30.8	32.9	28	31.6	32.9	31.6	2	3.5	40	5.8	6.4
163	2	105	3	6	5	102.364		2	35.756	179.3	79.6	24.76	18.7	196	52.1	8.3	8	3	04:17:00	214.6	15.01	147.248	805.286	10.1167	64.7148	14.5	14.25	14.5	52.2	50	46.9	46.3	52.2	46.9	159	163	421.1	5.29	26.4	27.1	26.1	28	27.1	28	3	4	45	6.2	6.2
13	2	105	3	20	6	91.3452		2	41.894	185.6	73.3	21.28	14.7	174	52.8	10.7	8.5	5	03:58:00	208	13.42	131.65	697.84	9.52033	62.5249	13.75	17.5	17.5	53	51.6	50.9	47.7	53	50.9	131.5	178.5	413.9	5.65	26.2	28	26.1	27	28	27	5	4	55	7.8	5.4
123	2	106	3	10	5	99.5786		2	53.973	167.9	68.2	24.19	11	182	56	9.6	8.5	3	04:03:00	177.3	17.9	175.599	793.418	11.6337	60.698	14	15.75	15.75	46.7	50.8	47.8	45.6	50.8	47.8	150	164.5	413.1	6.06	21.5	23.3	19.5	20.8	23.3	20.8	3	4	40	7	6
83	2	107	3	5	12	105.07		2	40.203	175.1	80.8	26.35	20.1	181	47.8	10.3	10	4	04:30:00	209.9	15.9	155.979	834.353	10.3261	64.5592	19.75	22.5	22.5	42.8	46	48.5	48.5	46	48.5	131.5	160.5	386.5	4.78	20.1	25.5	22	22.7	25.5	22.7	4	4	65	7.8	5.8
165	2	107	4	10	4	107.886		2	45.661	173.1	70.1	23.4	20.4	178	40.3	13.6	9	2	03:53:00	182.2	12.92	126.745	588.506	8.39524	55.7996	11.25	14.25	14.25	44.1	49.4	48.7	45.4	49.4	48.7	123	125.5	346.6	4.94	17.4	18.8	19.4	18.8	18.8	19.4	2	3.5	35	7.2	7.8
154	2	108	4	4	3	100.677		2	41.354	179.6	80.6	24.99	14.9	189	54.3	12.2	9	4	04:13:00	214	21.4	209.934	1144.9	14.2047	68.5906	23	26.5	26.5	57.4	56.9	58.6	58.8	57.4	58.8	174	224	514.2	6.38	35.3	35	36.3	37.1	35.3	37.1	1	4	50	7.6	4.2
104	2	108	4	2	5	107.676		2	35.584	178.5	76.4	23.98	17.7	190	44.7	6.9	9.5	2	04:17:00	209.2	13.85	135.869	724.355	9.48109	62.8772	11.5	14	14	44	44.4	43.5	39.7	44.4	43.5	124	126.5	338.4	4.43	24.5	23.4	29.3	27.5	24.5	29.3	2	4	30	8.4	6.4
157	2	108	4	5	5	98.9025		2	48.54	176.1	73.1	23.57	13.4	189	48.1	8	9	2	04:13:00	198.2	14.57	142.932	721.943	9.87611	63.3046	16.75	22	22	48.1	45.7	43.7	45	48.1	45	182	200.5	475.6	6.51	25.7	26.3	25.9	26.3	26.3	26.3	2	5	60	4.6	6
17	2	109	4	2	10	110.479		2	48.485	168.3	75.3	26.58	19.5	175	47.7	11.7	9.5	5	04:33:00	204.3	17.92	175.795	915.264	12.1549	60.6165	22.5	24	24	49	47.5	49.6	50.2	49	50.2	137	182	418.2	5.55	28.2	28.4	29.4	29.8	28.4	29.8	5	4	40	10.2	6.2
36	2	110	4	7	5	116.183		2	36.795	174	83.8	27.68	24.1	167	37.9	9.2	8	3	05:37:00	206.71	17.43	170.988	900.739	10.7487	63.6042	10.5	14.25	14.25	48.7	51.8	51.4	51.7	51.8	51.7	145	181	429.5	5.13	26.4	24.7	26.1	28.4	26.4	28.4	3	4.5	55	9.2	6.8
28	2	110	4	8	3	99.473		2	35.072	171.8	67.9	23.01	17.2	182	48	15.8	9	2	04:23:00	185.1	18.89	185.311	874.135	12.8739	56.2212	28	28	28	31.9	33.2	36.8	36	33.2	36.8	85	92	247	3.64	24.5	22.2	26.2	28.6	24.5	28.6	2	5	50	6.8	6.6
31	2	110	4	20	11	91.6453		2	62.069	173.5	65.7	21.83	15.2	184	53	7.4	9	12	04:00:00	152.2	13.59	133.318	517.099	7.87062	55.7136	18	18.75	18.75	42.1	42.4	37.2	39.7	42.4	39.7	84	103.5	269.6	4.1	11.3	15.5	16.8	16.2	15.5	16.8	12	4	60	5.8	5.8
158	2	111	4	3	5	106.913		2	30.444	170.5	74.5	25.63	17.1	199	48.1	#NULL!	8	3	04:15:00	204.2	13.52	132.631	690.196	9.26438	61.7605	24.5	24.25	24.5	51.8	49.3	44.3	46	51.8	46	137	168.5	403.3	5.41	27.2	25.8	25.6	25.4	27.2	25.6	3	4.5	45	7.8	4
22	2	111	4	12	4	97.4977		2	34.102	179.4	83.1	25.82	16.7	188	54.3	13.8	9	6	03:53:00	202.5	19.29	189.235	976.556	11.7516	69.2223	18.25	19.75	19.75	47.6	48.2	49.4	48.2	48.2	49.4	131	155.5	384.1	4.62	24.3	24.6	25.2	25.3	24.6	25.3	6	5.5	77.5	8.2	5.8
115	2	113	4	3	3	111.61		2	36.878	178.2	81.7	25.73	19.2	185	41.9	10.7	9	2	04:27:00	200.9	16.47	161.571	827.206	10.1249	66.0136	18	18	18	48.1	47.4	54.8	56	48.1	56	168	205	477.1	5.84	23.3	22.4	26.6	26.3	23.3	26.6	2	3.5	41	5.6	5.4
55	2	114	4	5	6	105.48		2	46.847	172.2	73.1	24.65	21.4	174	48	12.6	9	6	04:20:00	197.2	13.99	137.242	689.707	9.43512	57.4566	-4.5	-4	-4	46.2	44.2	47.9	49.3	46.2	49.3	106	118	319.5	4.37	20.5	23.3	22	23.4	23.3	23.4	6	3	40	8.5	8.5
18	2	116	4	18	15	105.836		2	47.105	171.5	84	28.56	19.1	175	55	11.2	9.5	2	04:10:00	#NULL!	#NULL!	#NULL!	#NULL!	#NULL!	67.956	12	13	13	42.5	41.7	41.5	43.4	42.5	43.4	124.5	130	340.4	4.05	21	21.9	26.1	23.4	21.9	26.1	2	5	67.5	7.6	7.8
49	2	117	4	6	1.6	105.27		2	50.872	178.4	71.5	22.47	17.9	180	42.4	11	8	1	04:50:00	180.1	17.49	171.577	787.487	11.0138	58.7015	1	3	3	46.9	47.2	39.7	41.9	47.2	41.9	123.5	163.5	376.1	5.26	19.9	21.1	23.7	21	21.1	23.7	1	2.5	30	6.6	7
120	2	119	5	5	4	94.695		2	53.521	184.4	77.9	22.91	17.3	190	50.8	10.7	9	2	04:39:00	207.2	18.67	183.153	967.106	12.4147	64.4233	21.5	24.75	24.75	52.9	48.3	49.4	44.3	52.9	49.4	135	155	392.3	5.04	25.9	25.2	28.7	28.2	25.9	28.7	2	4	65	5.4	5.2
41	2	120	5	3	3	107.813		2	48.124	170.8	80.2	27.49	21.1	177	52.8	12.5	8.5	6	04:15:00	203.21	17.89	175.501	908.857	11.3324	63.2778	14.75	16	16	50.6	53.7	60.8	56	53.7	60.8	163	218	495.5	6.18	25.4	27	27.8	26.4	27	27.8	6	4.5	50	8.8	8.2
112	2	121	5	26	3	126.022		2	45.414	180.8	93.7	28.66	23.3	162	34.3	14.1	8.5	6	05:25:00	184.4	22.49	220.627	1036.79	11.065	71.8679	4.5	6.5	6.5	53.2	46.5	59.8	61.5	53.2	61.5	152	176.5	443.2	4.73	23.8	27.5	25.4	26.6	27.5	26.6	6	2	27.5	7	7.8
84	2	121	5	4	6	122.603		2	48.771	174.6	91.4	29.98	22.8	172	44	6.4	9	1	04:58:00	189.7	16.35	160.394	775.399	8.48357	70.5608	17.25	19.75	19.75	47.4	47.4	48.1	53.5	47.4	53.5	137	125.5	363.4	3.98	18.4	20.4	20.4	19.6	20.4	20.4	1	3.5	32.5	8	7.6
101	2	122	5	20	3.5	118.397		2	63.335	179	84.7	26.43	23	144	25.7	2.1	7.5	3	04:52:00	167.1	15.05	147.641	628.714	7.42283	65.219	10	11.75	11.75	44.3	46.5	#NULL!	#NULL!	46.5	#NULL!	#NULL!	#NULL!	#NULL!	#NULL!	14.4	18.3	18.2	20.6	18.3	20.6	3	6	65	7.4	9.6
81	2	123	5	2	4	106.682		2	45.556	181.5	86	26.11	20.6	169	48.9	5.2	7	2	04:45:00	220.1	15.95	156.47	877.649	10.2052	68.284	6.5	8.5	8.5	59.4	47.4	53.7	45.3	59.4	53.7	143	172	428.1	4.98	23.3	21.2	25.5	23.9	23.3	25.5	2	4	50	8.2	5.8
2	2	125	5	5	2	100.252		2	41.853	170.2	69.3	23.92	18.3	188	47.3	12.5	7	1	06:30:00	206.7	15.78	154.802	815.431	11.7667	56.6181	19.25	20.5	20.5	45.6	45.3	40	44.4	45.6	44.4	115	135	340	4.91	22.7	23.9	24.2	23.2	23.9	24.2	1	5	60	8.6	7.2
166	2	129	5	10	3	116.516		2	54.773	173.5	76.6	25.45	18.8	161	36	8.6	7.5	2	05:08:00	148.6	12.81	125.666	475.892	6.21268	62.1992	5.5	3.75	5.5	38.5	36	43.8	40.1	38.5	43.8	73.5	93.5	249.3	3.25	13.2	15.1	14.7	18.5	15.1	18.5	2	3	30	9.6	6.8
53	2	133	5	20	1	116.159		2	49.502	170.6	76.5	26.28	24.5	169	41.7	14.8	9	2	04:52:00	207.3	14.4	141.264	746.28	9.75529	57.7575	8.5	9.25	9.25	39.7	39.7	39.1	39.7	39.7	39.7	115	122	316.4	4.14	25.8	24.6	26.5	27.8	25.8	27.8	2	3.5	25	10.8	14.8
139	2	135	5	8	5	115.497		2	59.151	170.5	71	24.42	16.8	159	36.6	8.1	7.5	5	05:13:00	189.1	15.37	150.78	726.617	10.234	59.072	5	8	8	44.1	41.2	39.4	41.5	44.1	41.5	125.5	140.5	351.6	4.95	16.7	20.3	21.2	18.2	20.3	21.2	5	4	20	6.6	5.8
1	2	140	5	3	4	113.664		2	60.031	175.8	76.4	24.72	20.5	160	31.3	11.5	8	1	05:00:00	190	16.5	161.865	783.75	10.2585	60.738	28.75	30	30	#NULL!	#NULL!	40.6	43.2	#NULL!	43.2	#NULL!	#NULL!	#NULL!	#NULL!	18.2	17.7	20.1	19.2	18.2	20.1	1	2.5	50	8.8	7.8
98	2	150	5	2	5	129.487		2	41.389	178	94.5	29.83	20.8	180	40.3	13.1	8	1	06:30:00	207.4	21.38	209.738	1108.55	11.7307	74.844	14.5	18	18	53	55.1	52	50.9	55.1	52	154	174.5	435.6	4.61	31	32	37.1	37.5	32	37.5	1	1	6	11.8	10.2
23	2	160	5	2	2	115.061		2	42.834	176	79.3	25.6	15.7	180	43.1	14.8	9.5	1	06:02:00	191.5	22.53	221.019	1078.62	13.6018	66.8499	15.25	20	20	54.2	49	49.6	47.5	54.2	49.6	143	163	409.8	5.17	26.6	24.5	28.6	29.9	26.6	29.9	1	3.5	17.5	7.2	5.8
[truncated: 9 more columns]
